# Supplementary material for: Associations Between Genetic Variants in MCT2 (rs3763980, rs995343, rs3763979) and MCT4 (rs11323780) with Blood Lactate Kinetics Before and After Supramaximal Exercise
Source: Int J Mol Sci. 2025 Aug 14;26(16):7865. doi: 10.3390/ijms26167865 (PMC12386412; doi:10.3390/ijms26167865)
Supplement: Supplementary file 1 [file ijms-26-07865-s001.zip]

Archive with 1 entries (1 files):
- ijms-3741960-supplementary.xlsx
