# Supplementary material for: Associations Between Genetic Variants in MCT2 (rs3763980, rs995343, rs3763979) and MCT4 (rs11323780) with Blood Lactate Kinetics Before and After Supramaximal Exercise
Source: Int J Mol Sci. 2025 Aug 14;26(16):7865. doi: 10.3390/ijms26167865 (PMC12386412; doi:10.3390/ijms26167865)
Supplement: Supplementary file 1 [file ijms-26-07865-s001.zip › ijms-3741960-supplementary.xlsx]

## Sheet: 1
MCT2 rs3763980
	group	Genotype	Larest [mmol/l]	Laaftwarm [mmol/l]	LABETWEEN [mmol/l]	LAaft2WAnt [mmol/l]	LA3' [mmol/l]	LA6' [mmol/l]	LA9' [mmol/l]	LA20' [mmol/l]	LA30'[mmol/l]	LAmax [mmol/l]	Pmax[W/kg]	ACC [mmol/l]	DCC [mmol/l]
Mean	physically active	AA	2.41	2.9	11.5	11.7	15	14.9	14.3	11.1	7.84	15.4	7.79	13	7.61
		AT	2.37	2.84	11.3	11.5	14.6	14.7	13.9	10.6	7.53	15.1	7.68	12.7	7.53
		TT	1.96	2.82	11	11	14	14.2	13.2	10.2	7.43	14.3	7.99	12.3	6.84
	elite	AA	2.08	3.5	13.9	14.3	18.6	18.5	18	14.5	10.2	19.1	12.7	17	8.89
		AT	2.21	3.67	12.8	14	17.4	17.5	16.8	13.1	9.01	18	12.6	15.8	8.98
		TT	1.4	2.78	12	13.5	15.6	14.5	15.4	12.8	9.72	15.7	14.2	14.3	5.96
	sub-elite	AA	2.33	3.42	12.8	13.6	17.3	17.2	16.4	12.6	8.73	17.7	12.3	15.4	9
		AT	2.11	3.48	12.9	13.5	17	17.4	17.1	13.9	9.96	17.8	12.3	15.7	7.88
		TT	1.65	4	13.2	13.7	17.6	17.3	16.8	12.7	8.59	18	12.2	16.3	9.38
Sd	physically active	AA	0.907	1.07	1.95	2.44	2.24	2.33	2.53	2.89	2.66	2.24	1.39	2.33	2.22
		AT	0.948	1.32	1.97	2.25	2.11	2.29	2.25	2.46	2.48	2.19	1.39	2.01	2.23
		TT	0.588	1.02	2.09	2.06	2.07	2.22	2.39	2.33	2.07	2.1	1.56	1.91	0.507
	elite	AA	0.57	1.27	2.2	2.35	1.99	2.3	2.39	2.41	2.41	2.02	1.44	1.8	2.06
		AT	0.857	1.59	2.23	2.41	2.37	2.32	2.47	2.74	2.76	2.26	1.67	1.88	2.75
		TT	0.375	1.32	2.49	3.49	1.47	2.22	2.06	1.54	1.03	1.63	0.629	1.26	0.601
	sub-elite	AA	1.01	1.61	2.71	2.75	2.75	2.87	3.04	3.63	3.2	2.88	1.54	2.72	2.19
		AT	0.799	1.72	2.33	2.78	2.97	2.69	2.93	3.32	2.99	2.65	2.04	2.74	2.1
		TT	0.46	1.94	1.75	1.54	1.86	1.65	2.11	3.33	2.87	1.96	3.18	1.9	1.78
MCT2 rs995343
Mean	physically active	AA	2.23	2.9	11.2	11.3	14.3	14.5	13.8	10.6	7.77	14.8	7.47	12.5	7
		AG	2.51	2.86	11.5	11.6	14.8	14.8	14	11	7.7	15.2	7.73	12.7	7.55
		GG	2.27	2.87	11.5	12.1	15.6	15.4	14.7	10.9	7.67	16	8.22	13.7	8.31
	elite	AA	1.98	3.03	12.6	14.1	18	17.8	17.5	13.7	9.56	18.4	13.2	16.4	8.86
		AG	2.18	3.78	13.3	14	17.7	17.7	17	13.5	9.44	18.3	12.4	16.1	8.83
		GG	2.12	3.9	15.1	14.7	18.5	18.8	18.2	15.1	10.6	19	12.8	16.9	8.47
	sub-elite	AA	1.93	3.57	12.7	13.8	17.1	17.1	16.5	12.8	9.05	17.6	12.1	15.7	8.55
		AG	2.29	3.4	12.9	13.4	17.2	17.3	16.9	13.5	9.6	17.9	12.4	15.6	8.28
		GG	2.46	3.59	12.9	13.7	17.4	17.3	16.6	12.4	8.25	17.9	12.4	15.4	9.61
Sd	physically active	AA	0.971	1.19	1.97	2.2	1.83	1.92	2.12	2.54	2.51	1.9	1.47	1.77	2.07
		AG	0.909	1.14	2	2.4	2.36	2.55	2.6	2.92	2.77	2.39	1.36	2.36	2.13
		GG	0.809	1.2	1.84	2.44	2.05	2.11	2.35	2.49	2.18	2.08	1.26	2.19	2.3
	elite	AA	0.846	1.29	2.63	2.77	2.3	2.71	2.72	3.05	3.06	2.5	1.41	2.09	2.84
		AG	0.708	1.43	2.02	2.28	2.48	2.5	2.49	2.38	2.29	2.3	1.64	2.01	2.29
		GG	0.456	1.54	1.36	1.85	0.974	1.05	1.85	2.4	2.68	1.14	1.34	1.24	2.22
	sub-elite	AA	0.649	1.73	2.3	2.91	2.64	2.61	2.85	3.25	2.87	2.61	2.55	2.62	1.82
		AG	0.895	1.56	2.78	2.72	2.98	2.89	3.1	3.7	3.41	2.87	1.55	2.89	2.28
		GG	1.31	1.99	1.62	2.12	2.48	2.37	2.66	3.36	2.32	2.48	1.08	1.96	2.37
MCT2 rs3763979
Mean	physically active	CC	2.37	2.81	11.3	11.6	14.8	14.7	14	10.6	7.46	15.2	7.71	12.8	7.73
		CT	2.24	3.13	11.6	11.9	15.1	15.2	14.8	11.7	8.59	15.7	8.01	13.4	7.07
		TT	3.69	2.87	11.4	10.8	14	14.2	14.1	11.3	8.92	14.6	7.16	11	5.72
	elite	CC	2.11	3.52	13.4	14.3	17.7	17.8	17.2	13.5	9.4	18.3	12.8	16.2	8.9
		CT	2.09	3.62	12.8	13.6	18.4	18	17.5	14.5	10.2	18.7	12.4	16.6	8.5
		TT	NaN	NaN	NaN	NaN	NaN	NaN	NaN	NaN	NaN	NaN	NaN	NaN	NaN
	sub-elite	CC	2.23	3.47	12.8	13.4	17.1	17.1	16.5	12.8	8.92	17.6	12.4	15.4	8.72
		CT	2.07	3.43	12.7	14	17	17.6	17	13.9	10.1	18	11.9	15.9	7.83
		TT	2.25	4.59	15.2	17.2	20.8	21.2	20.2	16.2	12.1	21.8	13.8	19.5	9.64
Sd	physically active	CC	0.9	1.09	2.01	2.35	2.26	2.41	2.48	2.69	2.42	2.3	1.37	2.26	2.1
		CT	0.769	1.44	1.8	2.46	1.98	1.94	2.21	2.8	2.94	1.94	1.47	1.9	2.45
		TT	1.42	0.741	1.31	2.04	1.53	1.71	2.07	2.23	3.11	1.64	1.19	1.45	1.63
	elite	CC	0.698	1.45	2.23	2.27	2.2	2.11	2.27	2.57	2.61	2.11	1.56	1.85	2.55
		CT	0.832	1.38	2.39	2.64	2.49	3.29	3.12	2.7	2.49	2.66	1.53	2.25	2.09
		TT	NaN	NaN	NaN	NaN	NaN	NaN	NaN	NaN	NaN	NaN	NaN	NaN	NaN
	sub-elite	CC	0.976	1.7	2.54	2.48	2.71	2.76	3.03	3.64	3.19	2.78	1.6	2.73	2.15
		CT	0.669	1.53	2.38	3.28	3.02	2.37	2.56	2.98	2.75	2.31	2.61	2.31	2.28
		TT	0.255	2.06	1.02	0.742	0.29	2.47	1.14	1.44	2.47	1.65	2	1.39	0.827
MCT4 rs11323780
Mean	physically active	--	2.34	2.79	11.3	11.5	14.7	14.9	14.1	10.9	7.68	15.2	7.58	12.9	7.54
		T-	2.44	2.9	11.4	11.5	14.6	14.5	13.9	10.5	7.43	15	7.86	12.6	7.57
		TT	2.28	2.94	11.7	12.3	15.5	15.6	14.8	11.9	8.49	16	7.76	13.7	7.52
	elite	--	2.31	4.03	12.8	13.9	18.4	18.4	17.7	14.1	10.1	18.9	12.5	16.6	8.83
		T-	2.23	3.51	14.1	14.7	18.1	17.9	17.7	13.8	9.29	18.6	12.9	16.4	9.31
		TT	1.62	3.03	12.2	13.3	16.9	17.1	16	13.2	9.66	17.4	12.6	15.8	7.73
	sub-elite	--	2.38	3.66	12.7	13.6	17.2	17.1	16.5	13.5	9.43	17.6	12.1	15.2	8.18
		T-	2.22	3.53	12.8	13.7	17.2	17.4	16.6	12.8	9.03	17.9	12.5	15.6	8.83
		TT	1.98	3.23	13.1	13.4	17.1	17.2	17.1	13.4	9.45	17.8	12.2	15.8	8.38
Sd	physically active	--	0.909	1.09	1.91	2.12	2.06	2.17	2.15	2.33	2.11	2.06	1.31	1.96	1.88
		T-	0.854	1.14	1.93	2.38	2.2	2.29	2.5	2.68	2.57	2.23	1.44	2.24	2.24
		TT	1.07	1.31	2.11	2.58	2.24	2.42	2.56	3.11	3.07	2.33	1.38	2.27	2.49
	elite	--	0.611	1.58	2.66	1.97	1.86	2.72	2.63	3.27	3.28	2.05	1.74	1.94	2.35
		T-	0.828	1.35	1.74	2.48	2.39	2.18	2.34	2.45	2.06	2.22	1.6	1.91	2.29
		TT	0.359	1.28	2.23	2.47	2.37	2.61	2.39	2.21	2.73	2.38	1.27	2.1	2.66
	sub-elite	--	0.7	1.72	2.64	2.59	3.42	3.63	3.89	4.43	3.89	3.47	2.47	3.6	1.84
		T-	1.07	1.69	2.27	2.79	2.68	2.31	2.4	3.04	2.85	2.4	1.75	2.19	2.36
		TT	0.746	1.59	2.79	2.71	2.41	2.46	2.88	3.42	2.91	2.55	1.38	2.52	2.16
